# Supplementary material for: Directed Network Motifs in Alzheimer’s Disease and Mild Cognitive Impairment
Source: PLoS One. 2015 Apr 16;10(4):e0124453. doi: 10.1371/journal.pone.0124453 (PMC4400037; doi:10.1371/journal.pone.0124453)
Supplement: S1 Text — (TXT) [file pone.0124453.s001.txt]

002_S_0295
002_S_0413
002_S_0685
002_S_0729
002_S_1018
002_S_1155
002_S_1261
002_S_1280
003_S_0981
003_S_1122
005_S_0324
005_S_0448
005_S_0546
005_S_0553
005_S_0602
005_S_0610
005_S_0814
005_S_1341
006_S_0498
006_S_0547
006_S_0681
006_S_0731
007_S_0249
007_S_0293
007_S_0316
007_S_0414
007_S_0698
007_S_1206
007_S_1339
010_S_0067
010_S_0419
010_S_0829
011_S_0005
011_S_0016
011_S_0021
011_S_0362
011_S_1282
012_S_0637
012_S_0932
013_S_0502
013_S_1035
013_S_1186
014_S_0169
014_S_0519
014_S_0557
014_S_0658
016_S_0359
016_S_1121
016_S_1326
018_S_0057
018_S_0142
018_S_0155
018_S_0286
020_S_0097
020_S_1288
021_S_0141
021_S_0273
021_S_0276
021_S_0337
021_S_0343
021_S_0626
021_S_0647
021_S_0753
021_S_0984
021_S_1109
022_S_0014
022_S_0066
022_S_0130
022_S_1351
023_S_0031
023_S_0042
023_S_0061
023_S_0083
023_S_0126
023_S_0139
023_S_0331
023_S_0376
023_S_0388
023_S_0887
023_S_0963
023_S_1190
023_S_1247
023_S_1262
024_S_0985
027_S_0074
027_S_0116
027_S_0120
027_S_0256
027_S_0307
027_S_0404
027_S_0408
027_S_0644
027_S_0835
027_S_0850
027_S_1045
027_S_1082
027_S_1213
027_S_1254
027_S_1385
029_S_0824
029_S_1318
029_S_1384
031_S_0294
031_S_0351
031_S_0554
031_S_0568
031_S_0618
032_S_0147
032_S_0187
032_S_0214
032_S_0978
033_S_0513
033_S_0724
033_S_0725
033_S_0733
033_S_0741
033_S_0906
033_S_1086
033_S_1098
033_S_1279
033_S_1309
035_S_0156
035_S_0204
035_S_0292
035_S_0555
036_S_0576
036_S_0656
036_S_0673
036_S_0748
036_S_0759
036_S_0760
036_S_0813
036_S_1023
036_S_1135
036_S_1240
037_S_0150
037_S_0552
037_S_1078
041_S_0125
041_S_0314
041_S_0679
041_S_1002
041_S_1010
041_S_1260
041_S_1418
041_S_1425
051_S_1123
052_S_0671
052_S_0951
052_S_0952
052_S_1054
052_S_1251
052_S_1346
053_S_0919
057_S_0643
057_S_0839
057_S_0934
057_S_0941
057_S_1007
057_S_1217
057_S_1265
057_S_1269
062_S_0578
062_S_0730
062_S_0793
062_S_1182
062_S_1299
067_S_0029
067_S_0076
067_S_0077
067_S_0177
067_S_0257
067_S_0607
068_S_0109
068_S_0127
073_S_0311
073_S_0386
094_S_0692
094_S_0711
094_S_1267
098_S_0160
098_S_0171
098_S_0172
098_S_0269
098_S_0896
099_S_0051
099_S_0054
099_S_0090
099_S_0291
099_S_0352
099_S_0470
099_S_0534
099_S_1144
114_S_0166
114_S_0173
114_S_0378
114_S_0416
114_S_0601
114_S_0979
114_S_1106
114_S_1118
116_S_0361
116_S_0370
116_S_0382
116_S_0648
116_S_0649
116_S_0657
116_S_0752
116_S_0834
116_S_1232
116_S_1249
116_S_1315
123_S_0072
123_S_0091
123_S_0108
123_S_0298
123_S_0390
126_S_0605
126_S_0708
126_S_0784
126_S_1187
127_S_0259
127_S_0260
127_S_0431
127_S_0622
127_S_1140
127_S_1419
129_S_0778
129_S_1246
130_S_0886
131_S_0441
131_S_1389
133_S_0771
133_S_0912
133_S_1170
136_S_0107
136_S_0184
136_S_0196
136_S_0300
136_S_0873
136_S_1227
137_S_0158
137_S_0283
137_S_0301
137_S_0481
137_S_0631
137_S_0800
137_S_0972
137_S_0973
137_S_0994
137_S_1414
141_S_0717
141_S_0767
941_S_1194
941_S_1197
